# Supplementary material for: Effectiveness and Acceptability of Conversational Agents for Smoking Cessation: A Systematic Review and Meta-analysis
Source: Nicotine Tob Res. 2022 Dec 12;25(7):1241–50. doi: 10.1093/ntr/ntac281 (PMC10256885; doi:10.1093/ntr/ntac281)
Supplement: ntac281_suppl_Supplementary_File_S2 [file ntac281_suppl_supplementary_file_s2.xlsx]

## Sheet: data for quali. synthesis
authors	country of study	study design	sample type	sample size	sociodemographics	baseline smoking behaviors	name	communication channel	modality	initiator	embodied?	AI techniques	behavioral change framework	personalization	control group	total intervention duration	duration per session	number of sessions	interaction frequency	stand-alone?	smoking-related outcomes	user experience outcomes
Abdullah et al. 2018	US	Pre-Post	Clinical; veterans	6	male (66.7%), mean age 56.3, white (50%), at least some college education (67%), unemployed (83%)	On average: daily cigarette smoked: 17; number of quit attempts: 7.4; number of quit attempts last year: 1.5	NI	Tablet: App	NI	system	Yes	NI	NI	NI	N/A	14 days	5-10 nimutes	14	Daily	Yes	no 7-day abstinence reported; 83.3% adopted total ban in household; 50% made once or more quit attempts; 83.3% reduced number of cigarette smoked	100% rated the program as very useful or useful; 100% user friendly; 100% very satisfied or satisfied; main barriers: log in difficulty, tablet too heavy (phone better), one interaction/day not enough, too much pressure to set a quit date
Abroms et al. 2014	US	RCT	Non-clinical; general population	503	Male (34.4%), mean age 35.7, white (78.5%), at least some college education (78.1%)	On average: start smoking at age: 17; years of smoking: 18.48; daily cigarette smoked: 17.29; FTND score: 5.33	Text2Quit	Phone:SMS	Text	Both	N/A	NI	Social Cognitive Theory	Yes	Guidebook	3 months	NI	NI	Daily, gradually decreased to weekly	Combined	Primary: 11% salivary-verified abstinence in intervention group and 5% in control, p<0.05. Secondary: at 6-month follow-up, more self-reported 7- and 30-day abstinence in intervention group, but not biochemically verified	85.1% participants sent at least one message; on average 28.47 interactions over the course of 6 months
Abroms et al. 2012	US	Pre-Post	Non-clinical; university students	23	male (56.5%), mean age 20.9, White (56.5%)	On average: daily cigarette consumption: 11.1; 2.4 past quit attempts, mean FTND score 2.7	Text2Quit	Phone:SMS	Text	Both	N/A	N/A	Social Cognitive Theory	Yes	N/A	4 weeks	NI	NI	Daily, gradually decreased to weekly	Combined	28.6% participants reported 7-day abstinence at week 2, and 14.3% at week 4. 100% reported having at least one quit attempt at week 2 and 100% at week 4.	75% participants reported having read most/all texts at week 2 and 76.2% at week 4; 90.5% liked the program at week 2 and 82.3% at week 4; mean 3.8/5 on the helpfulness and 3.9 on intention to recommend. 91.3% sent at least one message; interacted with the system for an average of 21.7 days.
Almusharraf et al. 2020	Canada	Pre-Post	Non-clinical; general smokers	121	male (48.4%), mean age 35.2, paid employment (67.2%)	predominantely smoke 11-19 times a day (39.3%), 86.9% have made at least quit attempt in the past	NI	Website	Text	system	NO	Rule-based	Motivational Interviewing	Yes	N/A	mean interaction duration 21.3 minutes	mean interaction duration 21.3 minutes	1	once	Yes	8.3% indicated smoking cessation benefits.	34.7% participants expressed enjoyment, 2.5% expressed frustration
Bui et al. 2021	Cambodia	RCT + interview	Clinical; people living with HIV	50	Intervention group: male (100%), mean age 43.4, years of formal education 9.6. Control group: male (100%), mean age 44.9, years of formal education 7.4	Intervention group: on average start smoking at age 22.1, daily cigarette smoked 12.7. Control group: on average start smoking at age 17.6, daily cigarette smoked 13.5	NI	Phone: App	Text	system	NO	NI	Phase-Based Model	Yes	An app without the messaging component	8 weeks	NI	NI	Daily	Combined	Higher CO-verified abstinence in intervention group (40%) than the control group (8%), p<0.01, more quit attempts made in intenvention group (non-significant), greater self-efficacy increase (non-significant)	High ease of use (84%), usefulness (92%), intention to recommend (92%), and acceptability (88%, feeling comfortable to use)
Calvaresi et al. 2019	Switzerland	Pre-Post	NI	270	male (27%)	NI	J’arrête de fumer	Phone:APP	Text	system	NO	Rule-based	NI	Yes	N/A	NI	NI	NI	NI	Yes	28.9% quit rate at 3-month follow-up	N/A
Jiang et al. 2021	Vietnam	RCT	Clinical; general population	100	male (98%), mean age 38.9, at least high school education (77%)	On average, daily cigarette consumption: 15.4; quit attempt in the past 12 months: yes (36%)	SmokefreeTXT	Phone:SMS	Text	Both	N/A	NI	Social Cognitive Theory, Transtheoretical Model, Cognitive Behavioral Theory	Yes	one message per week assessing quit status	6 weeks	NI	NI	Daily	Yes	higher CO-verified 7-day abstinence in intervention group (12%) than the control group (6%) at 12-week follow-up, p=.49, increases number of quit attempt (non-significant), reduction in daily cigarette consumption (non-significant)	High engagement (36.4/42 days of usage, 38% user initiated interaction), high acceptability (98% overall satisfaction, 100% satisfaction with number of interaction, >86% perceived usefulness)
Kato et al. 2020	Japan	Pre-Post	Non-clinical; general population	177	male (63.3%), mean age 44.6	On average, daily cigarette consumption: 16.2; years of smoking: 22; Tobacco Dependence score median: 8 (range 0-10)	CureApp	Phone: App	Text	Both	No	NI	NI	Yes	N/A	24 weeks	NI	NI	Daily	Combined	Salivary-verified abstinence rate 48.6% at weeks 9-12 and 47.4% at weeks 21-24.	N/A
Masaki et al. 2019	Japan	Pre-Post	Clinical; nicotine dependent smokers	51	male (71%), mean age 43.3	On average, daily cigarette consumption: 19.9, years of smoking: 23.6, mean FTND 5.5, mean FTCQ (Tobacco Craving Questionnaire) 3.2	CureApp	Phone: App	Text	Both	No	NI	NI	Yes	N/A	24 weeks	NI	NI	Daily	Combined	35/55 participants succeeded in continuous abstinence until the 24th week (end of intervention). CAR 64% at week 9-24, CO-verified.	On average, participants tapped "Like!" to the chatbot message 26.5 times from week 0-12, and on average 1.7 times on demand interaction.
Masaki et al. 2020	Japan	RCT	Clinical; nicotine dependent smokers	490	male (75%), mean age 46	On average, daily cigarette consumption: 20, years of smoking: 25, mean FTND score: 5.3, mean TDS score: 7.7	CureApp	Phone: App	Text	Both	No	NI	NI	Yes	An app without any educational or interactive features.	24 weeks	NI	NI	Daily	Combined	Primary: CO-verfied continuous abstinence rate (CAR) from week 9-24 significantly higher in the intervention group (63.9%) than the control group (50.5%), p=.001. Secondary: CAR from week 9-12 and 9-52 significantly higher in the intervention group. Time to the first lapse significantly longer in the intervention group. Scores of MPSS, FTCQ, and KTSND decreased significantly more in the intervent…	N/A
Perski et al. 2019	UK	RCT	Non-clinical; general smokers	6111	NI	On average, daily cigarette consumption: 15.8, time to first cigarette: <5 mins (20.4%), 5-30 mins (38.5%), 31-60 mins (22.4%), >60 mins (18.6%)	NI	Phone: App	Text	Both	No	NI	Several (provided all BCT's used)	NI	An smoking cessation app without the chatbot element	one month	NI	NI	Daily	Combined	Significantly higher self-reported abstinence rate in the intervention group (79.5%) than the control group (73.3%) at one-month follow-up, p<.001.	The addition of a chatbot significantly increased engagement (associated with a 107% increase in the frequency of logins)
Wang et al. 2018	Hong Kong	RCT	Non-clinical; general smokers	134	male (59.6%), mean age 26.1	NI	NI	Phone: App	Text	Both	No	Rule-based	NI	No (in a group chat)	Non-interactive smoking cessation information and tips via phone	two months	NI	NI	Daily	Yes	[of all participants] 38.3% reported 7-day abstinence and 69.4% reported decrease in smoking frequency. Biochemically-verified quit rate at 6-month follow-up is significantly higher in the intervention group (20.1%) than the control group (12.4%), p=.03.	The addition of a chatbot increased participants' discussion about smoking cessation. (number of group messages increased by 61% when chatbot is activated)
White et al. 2020	US	RCT	Non-clinical; general smokers	200	male (22.5%), median age 45, predominantly non-Hispanic while (74.5%)	Daily cigarette consumption median 15, median previous quit attempts 3	SmokefreeTXT	Phone: SMS	Text	Both	N/A	NI	NI	Yes	SmokefreeTXT plus peer mentoring	47-57 days	NI	NI	Daily	Yes	Biochemically verified abstinence rate at 3-month follow-up smaller in the chatbot-only group (3.0%) than the peer-mentoring group (7.9%), p=.03. Self-reported abstinence rate smaller in the chatbot-only group (13.1%) than the peer-mentoring group (23.8%), p=.03.	72.9% participants in the chatbot group liked the program, with an average of 42.1 days of engagement and 15.2% unsubscription rate.
