# Supplementary material for: Effectiveness and Acceptability of Conversational Agents for Smoking Cessation: A Systematic Review and Meta-analysis
Source: Nicotine Tob Res. 2022 Dec 12;25(7):1241–50. doi: 10.1093/ntr/ntac281 (PMC10256885; doi:10.1093/ntr/ntac281)
Supplement: ntac281_suppl_Supplementary_File_S3 [file ntac281_suppl_supplementary_file_s3.xlsx]

## Sheet: RCTs
Supplementary file 3.
	Abroms et al. 2014	Bui et al. 2021	Jiang et al. 2021	Masaki et al. 2020	Perski et al. 2019	Wang et al. 2018	White et al. 2020
Random sequence generation (selection bias)	LOW	LOW	LOW	LOW	LOW	UNC	LOW
Allocation concealment (selection bias)	LOW	LOW	LOW	LOW	LOW	UNC	LOW
blinding of participants and researchers (performance bias)	LOW	LOW	LOW	HIGH	LOW	LOW	HIGH
Blinding of outcome assessment (detection bias)	LOW	LOW	LOW	LOW	MODERATE	LOW	HIGH
Incomplete outcome data (attrition bias)	LOW	LOW	LOW	LOW	LOW	HIGH	LOW
Selective reporting (reporting bias)	LOW	MODERATE	LOW	LOW	LOW	LOW	LOW
Overall bias	LOW	MODERATE	LOW	MODERATE	MODERATE	HIGH	HIGH

## Sheet: non-RCTs
Supplementary file 3.
	Abdullah et al. 2018	Abroms et al. 2012	Calvaresi et al. 2019	Kato et al. 2020	Masaki et al. 2019
Bias due to confounding	LOW	LOW	NI	LOW	LOW
Bias in selection of participants into the study	MODERATE	LOW	NI	LOW	LOW
Bias in classification of interventions	LOW	LOW	NI	LOW	LOW
Bias due to deviations from intended interventions	LOW	MODERATE	MODERATE	MODERATE	MODERATE
Bias due to missing data	LOW	LOW	NI	LOW	MODERATE
Bias in measurement of outcomes	HIGH	HIGH	NI	LOW	LOW
Bias in selection of the reported results	LOW	LOW	NI	LOW	LOW
Overall bias	HIGH	HIGH	HIGH	MODERATE	MODERATE
note: The study of Almusharraf and colleagues was not included in the risk of bias assessment as it was mainly a user experience study, and no actual cessation outcome was reported.
